# Supplementary material for: Using Phaser and ensembles to improve the performance of SIMBAD
Source: Acta Crystallogr D Struct Biol. 2020 Jan 1;76(Pt 1):1–8. doi: 10.1107/S2059798319015031 (PMC6939438; doi:10.1107/S2059798319015031)
Supplement: Supplementary file 1 [file d-76-00001-sup1.xlsx]

## Sheet: Sheet1
	CCP4 version	7.0.59
	Morda db age	2017-09-16
									AMORE										PHASER single 70% seq ID												PHASER ensembles 30% seq ID														PHASER ensembles 70% seq ID
	PDB code	Resolution	No. of mols in asu	structure determination	Nearest gesamt match (NGM)	R.M.S.D. between NGM and actual structure (nres)	NGM percentage of scattering of total crystal content	map CC with NGM	solution True|False	code of search model	Percentage of scattering of total crystal content	Average RMSD	Z-score of model	Rank in search	Phaser MR LLG	Phaser MR TFZ	R-values (Work|Free)	Time taken (hours)	solution True|False	code of search model	Percentage of scattering of total crystal content	Average RMSD	Predicted RMS	Phaser rotation LLG	Phaser rotation RFZ	Rank in search	Phaser MR LLG	Phaser MR TFZ	R-values (Work|Free)	Time taken (hours)	solution True|False	code of search model	Percentage of scattering of total crystal content	Average RMSD	Predicted RMS	Predicted RMS after VRMS correction	Phaser rotation LLG	Phaser rotation RFZ	Rank in search	Phaser MR LLG	Phaser MR TFZ	R-values (Work|Free)	Time taken with old early termination function (hours)	Predicted time taken with new early termination function (hours)	solution True|False	code of search model	Percentage of scattering of total crystal content	Average RMSD	Predicted RMS
	5UOU	1.5	1	SAD	3o7hA_2	0.39 (92)	61.3333	0.679	TRUE	3o7hA_2	61.3333	0.39	8.4	1	603	26.2	0.4676 | 0.4574	7	TRUE	3o7hA_2	61.3333	0.39	0.599	34.83	8.51	1	603	26.2	0.4676 | 0.4574	35	TRUE	3o7hA_2	44	0.202	1.102	1.104	41.75	9.08	1	463	23	0.4819 | 0.4924	28	18	TRUE	3o7hA_2	44	0.202	0.599
	5LGZ	1.5	1	MR (1H50)	3p8jA_1	0.34 (337)	92.8375	0.814	TRUE	3p8jA_1	92.8375	0.343	17.4	1	11474	97.3	0.3459 | 0.3486	10	TRUE	3p8jA_1	92.8375	0.343	0.717	50.5	9.34	1	11474	97.3	0.3459 | 0.3486	1	TRUE	3p8jA_1	92.8375	0.296	1.329	1.33	242.44	26.08	1	605	27.9	0.3049 | 0.3291	2	2	TRUE	3p8jA_1	92.8375	0.296	0.723
	5UCA	2.12	4	MR (5UC8)	2q32A_0	0.42 (210)	25.3874	0.536	TRUE	2q32A_0	25.3874	0.415	14.1	1	665	18.8	0.528 | 0.5332	12	TRUE	2q32A_0	25.3874	0.415	0.654	164.33	14.23	1	665	18.8	0.528 | 0.5332	3	TRUE	4wmhA_0	24.6722	0.279	1.195	1.199	191.11	23.17	1	935	22.8	0.5243 | 0.5276	44	4	TRUE	2q32A_0	25.149	0.456	0.652
	5T70	2.1	4	MR (3VH8)	3l3iA_1	0.56 (181)	26.9345	0.527	TRUE	3vh8A_1	26.1905	0.529	18.5	1	928	36	0.4546 | 0.4867	16	TRUE	2ciiA_1	26.7857	0.854	0.634	93.67	12.47	1	196	16.7	0.5040 | 0.5013	3	TRUE	3vriA_1	26.0417	0.566	1.163	1.166	220.56	22.41	1	735	30.7	0.4906 | 0.4914	26	4	TRUE	3vh8A_1	26.0417	0.533	0.637
	5J7S	2.37	1	MR (4O91)	2evaA_2	0.6 (198)	72.043	0.61	TRUE	3p86A_1	58.7814	1.203	6	2	298	18.9	0.4317 | 0.4502	8	TRUE	2evaA_2	72.043	0.595	0.647	257.45	15.98	1	2795	47.4	0.3531 | 0.3488	2	TRUE	2evaA_2	70.9677	0.518	1.186	1.188	196.09	18.39	1	3071	48.7	0.3626 | 0.3448	7	7	TRUE	2evaA_2	70.9677	0.518	0.645
	5LSW	2.15	4	MR (2FV2)	4cruB_0	0.68 (269)	45.9184	0.611	TRUE	4ct7B_0	45.9184	0.654	11.1	3	760	18.6	0.4368 | 0.4747	10	TRUE	4ct6B_0	45.7483	0.656	0.684	51.62	9.31	1	737	18.1	0.4863 | 0.4956	2	TRUE	4cruB_0	45.5782	0.655	1.256	1.26	257.44	20.76	1	1631	22.7	0.4976 | 0.5046	24	1	TRUE	4ct7B_0	45.4082	0.52	0.683
	5GRH	2.8	2	MR (1T09)	3blvA_1	1.08 (305)	46.3746	0.526	TRUE	4y1pA_1	46.5257	1.393	5.7	5	254	16.9	0.4336 | 0.4541	9	TRUE	4yb4A_1	45.1662	1.306	0.699	101.42	8.71	1	305	18.8	0.4811 | 0.4708	2	TRUE	3blvA_1	48.4894	1.095	1.286	1.289	85.9	7.52	1	446	23.7	0.4078 | 0.4307	35	2	TRUE	3blvA_1	29.6073	1.095	1.286
	5JQI	1.96	8	MR (3JWN)	4xo9A_1	0.39 (159)	13.7424	0.384	TRUE	3jwnH_2	13.7424	0.614	9	3	183	17	0.5117 | 0.5127	15	TRUE	3jwnH_2	13.7424	0.614	0.621	140.54	14.98	1	183	17	0.5117 | 0.5127	7	TRUE	3jwnH_2	13.1374	0	1.134	1.28	64.92	9.96	3	112	12.7	0.4921 | 0.5004	27	7	TRUE	3jwnH_2	13.1374	0	0.617
	5LU3	1.5	1	SAD	5e9oA_0	0.53 (83)	96.5909	0.858	TRUE	5e9oA_0	96.5909	0.529	6.5	3	838	26.8	0.2999 | 0.3271	5	FALSE	N/A	N/A	N/A	N/A	N/A	N/A	N/A	N/A	N/A	N/A	N/A	TRUE	5e9oA_0	95.4545	0.558	1.102	1.104	79.32	8.13	1	1175	34.5	0.3174 | 0.3329	32	8	TRUE	5e9oA_0	95.4545	0.558	0.599
	5UQF	2.73	3	MR (4R7J)	1vrdA_1	0.59 (240)	22.7444	0.452	TRUE	4rv8A_1	21.5226	0.557	5.8	13	275	18.7	0.5139 | 0.5342	10	TRUE	4rv8A_1	21.5226	0.557	0.662	79.03	6.88	1	375	19.8	0.5139 | 0.5342	27	TRUE	4dqwB_1	24.2481	0.858	1.233	1.239	24.84	5.79	1	199	16.8	0.5172 | 0.5242	43	43	TRUE	4dqwB_1	24.2481	0.858	0.671
	5MG1	3.3	1	MR (2O9C & 4Q0J)	4q0jA_1	0.29 (158)	32.3108	0.651	FALSE	N/A	N/A	N/A	N/A	N/A	N/A	N/A	N/A	N/A	TRUE	4q0jA_1	32.3108	0.288	0.621	51.33	9.29	1	907	34.3	0.4891 | 0.4681	7	TRUE	4q0jA_1	19.0184	0.45	1.102	1.112	15.69	6.82	1	334	25	N/A	23	23	TRUE	4q0jA_1	19.0184	0.45	0.599
	5MG0	1.65	1(serial)	MR (2O9C)	4q0hA_1	0.3 (158)	49.0683	0.716	FALSE	N/A	N/A	N/A	N/A	N/A	N/A	N/A	N/A	N/A	TRUE	4gw9D_1	49.0683	0.984	0.621	25.26	7.56	1	164	11	0.5108 | 0.5082	4	TRUE	2o9bA_1	28.882	0.649	1.102	1.105	68.41	12.06	1	235	14.7	0.4950 | 0.5072	36	18	TRUE	2o9bA_2	28.882	0.307	0.599
	5AYL	2.4	1 (multi-domain)	MR (3APO)	3apoA_2	0.4 (106)	14.2665	0.372	FALSE	N/A	N/A	N/A	N/A	N/A	N/A	N/A	N/A	N/A	TRUE	3apoA_1	14.2665	1.165	0.599	37.32	7.31	1	81	8.4	0.5252 | 0.5198	5	TRUE	3apoA_1	7.80619	0	1.102	1.455	14.74	6.33	2	82	7.9	0.5338 | 0.5431	25	25	TRUE	3apoA_1	7.80619	0	0.599
	5JFM	2.52	8 (4+4)	MR (4C3S)	4c3sA_1	0.83 (189)	5.33898	0.214	FALSE	N/A	N/A	N/A	N/A	N/A	N/A	N/A	N/A	N/A	TRUE	4c3sA_2	5.33898	0.834	0.638	40.52	6.35	6	60	7.7	0.5800 | 0.5764	29	TRUE	4c3sA_2	5.16949	0.779	1.17	1.174	45.97	9.45	1	75	8.4	0.5206 | 0.5301	44	6	TRUE	4c3sA_2	5.16949	0.779	0.637
	5GTT	2.01	1	SAD	2wn5A_1	0.99 (194)	48.4412	0.505	FALSE	N/A	N/A	N/A	N/A	N/A	N/A	N/A	N/A	N/A	TRUE	4fxqA_2	48.2014	1.032	0.647	4.44	5.49	151	60	9.2	0.5023 | 0.5315	24	TRUE	2wn5A_1	48.4412	0.99	1.19	1.193	23.68	6.85	4	131	13.6	0.4774 | 0.4892	35	35	TRUE	2wn5A_1	48.4412	0.99	0.647
	5HSM	1.9	1	SIRAS	3fm5A_1	0.97 (80)	61.8321	0.5	FALSE	N/A	N/A	N/A	N/A	N/A	N/A	N/A	N/A	N/A	TRUE	5cyvA_1	61.8321	0.782	0.599	19.87	5.93	3	95	10.9	0.4805 | 0.5019	8	FALSE	N/A	N/A	N/A	N/A	N/A	20.93	6.29	N/A	N/A	N/A	N/A	N/A	N/A	TRUE	5cyvA_1	61.0687	0.93	0.599
	5UBA	1.54	1	MR (1XPI)	2i82A_1	1.33 (156)	62.069	0.416	FALSE	N/A	N/A	N/A	N/A	N/A	N/A	N/A	N/A	N/A	FALSE	N/A	N/A	N/A	N/A	N/A	N/A	N/A	N/A	N/A	N/A	N/A	FALSE	N/A	N/A	N/A	N/A	N/A	20.24	6.47	N/A	N/A	N/A	N/A	N/A	N/A	TRUE	2i82A_1	19.1571	0.816	0.599
	5KHL	2.4	1	MR (2RG7)	2r7aA_1	1.12 (117)	47.4708	0.434	FALSE	N/A	N/A	N/A	N/A	N/A	N/A	N/A	N/A	N/A	FALSE	N/A	N/A	N/A	N/A	N/A	N/A	N/A	N/A	N/A	N/A	N/A	FALSE	N/A	N/A	N/A	N/A	N/A	16.36	6.16	N/A	N/A	N/A	N/A	N/A	N/A	FALSE	N/A	N/A	N/A	N/A
	5HXG	2	4	MR (Null)	3tlqA_1	1.61 (196)	37.3188	0.31	FALSE	N/A	N/A	N/A	N/A	N/A	N/A	N/A	N/A	N/A	FALSE	N/A	N/A	N/A	N/A	N/A	N/A	N/A	N/A	N/A	N/A	N/A	FALSE	N/A	N/A	N/A	N/A	N/A	24.01	6.28	N/A	N/A	N/A	N/A	N/A	N/A	FALSE	N/A	N/A	N/A	N/A
	5B3T	2.1	2	SIRAS	N/A	N/A	N/A	0.018	FALSE	N/A	N/A	N/A	N/A	N/A	N/A	N/A	N/A	N/A	FALSE	N/A	N/A	N/A	N/A	N/A	N/A	N/A	N/A	N/A	N/A	N/A	N/A	N/A	N/A	N/A	N/A	N/A	N/A	N/A	N/A	N/A	N/A	N/A	N/A	N/A	N/A	N/A	N/A	N/A	N/A
	5U2P	1.76	1	SAD	N/A	N/A	N/A	0.002	FALSE	N/A	N/A	N/A	N/A	N/A	N/A	N/A	N/A	N/A	FALSE	N/A	N/A	N/A	N/A	N/A	N/A	N/A	N/A	N/A	N/A	N/A	N/A	N/A	N/A	N/A	N/A	N/A	N/A	N/A	N/A	N/A	N/A	N/A	N/A	N/A	N/A	N/A	N/A	N/A	N/A
	5IAU	1.78	5	SAD	N/A	N/A	N/A	0.015	FALSE	N/A	N/A	N/A	N/A	N/A	N/A	N/A	N/A	N/A	FALSE	N/A	N/A	N/A	N/A	N/A	N/A	N/A	N/A	N/A	N/A	N/A	N/A	N/A	N/A	N/A	N/A	N/A	N/A	N/A	N/A	N/A	N/A	N/A	N/A	N/A	N/A	N/A	N/A	N/A	N/A
	5FRK	2.12	2	MAD	N/A	N/A	N/A	0.043	FALSE	N/A	N/A	N/A	N/A	N/A	N/A	N/A	N/A	N/A	FALSE	N/A	N/A	N/A	N/A	N/A	N/A	N/A	N/A	N/A	N/A	N/A	N/A	N/A	N/A	N/A	N/A	N/A	N/A	N/A	N/A	N/A	N/A	N/A	N/A	N/A	N/A	N/A	N/A	N/A	N/A
	5JDK	1	1	SAD	N/A	N/A	N/A	0.078	FALSE	N/A	N/A	N/A	N/A	N/A	N/A	N/A	N/A	N/A	FALSE	N/A	N/A	N/A	N/A	N/A	N/A	N/A	N/A	N/A	N/A	N/A	N/A	N/A	N/A	N/A	N/A	N/A	N/A	N/A	N/A	N/A	N/A	N/A	N/A	N/A	N/A	N/A	N/A	N/A	N/A
	5LNL	3.3	9 (Cplx)	MR (3EMI)	N/A	N/A	N/A	0.019	FALSE	N/A	N/A	N/A	N/A	N/A	N/A	N/A	N/A	N/A	FALSE	N/A	N/A	N/A	N/A	50.44	N/A	N/A	N/A	N/A	N/A	N/A	N/A	N/A	N/A	N/A	N/A	N/A	N/A	N/A	N/A	N/A	N/A	N/A	N/A	N/A	N/A	N/A	N/A	N/A	N/A
																	Average time:	10.2																								Average time:	28.7333	13.5333
[truncated: 9 more columns]
